# Supplementary material for: Evaluation of the Analgesic Effect of High-Cannabidiol-Content Cannabis Extracts in Different Pain Models by Using Polymeric Micelles as Vehicles
Source: Molecules. 2023 May 24;28(11):4299. doi: 10.3390/molecules28114299 (PMC10254120; doi:10.3390/molecules28114299)
Supplement: Supplementary file 1 [file molecules-28-04299-s001.zip]

Archive with 1 entries (1 files):
- molecules-2272359-supplementary.pdf
